# Supplementary material for: Unlicensed GS-441524-Like Antiviral Therapy Can Be Effective for at-Home Treatment of Feline Infectious Peritonitis
Source: Animals (Basel). 2021 Jul 30;11(8):2257. doi: 10.3390/ani11082257 (PMC8388366; doi:10.3390/ani11082257)
Supplement: Supplementary file 1 [file animals-11-02257-s001.zip]

Archive with 1 entries (1 files):
- animals-1213658-supplementary.pdf
